# Supplementary material for: Addressing the Sense of School Belonging Among All Students? A Systematic Literature Review
Source: Eur J Investig Health Psychol Educ. 2024 Nov 12;14(11):2901–17. doi: 10.3390/ejihpe14110190 (PMC11592540; doi:10.3390/ejihpe14110190)
Supplement: Supplementary file 1 [file ejihpe-14-00190-s001.zip]

Archive with 1 entries (1 files):
- ejihpe-3250663-supplementary.pdf
